# Supplementary material for: Patient Education and Communication in Palliative Radiotherapy: A Narrative Review
Source: Cancers (Basel). 2025 Sep 24;17(19):3109. doi: 10.3390/cancers17193109 (PMC12524152; doi:10.3390/cancers17193109)
Supplement: Supplementary file 1 [file cancers-17-03109-s001.zip]

Archive with 1 entries (1 files):
- cancers-3873115-supplementary.pdf
